# Supplementary material for: High Plasma Vitamin B12 and Cancer in Human Studies: A Scoping Review to Judge Causality and Alternative Explanations
Source: Nutrients. 2022 Oct 25;14(21):4476. doi: 10.3390/nu14214476 (PMC9658086; doi:10.3390/nu14214476)
Supplement: Supplementary file 1 [file nutrients-14-04476-s001.zip]

Archive with 3 entries (3 files):
- nutrients-1954610-supplementary.pptx
- Supplemental Data File B12 & Cancers 19.09.22.pdf
- Tables S1 to S11_Vitamin B12 & Cancer.pdf
